# Supplementary material for: The Alternative TrkAIII Splice Variant, a Targetable Oncogenic Participant in Human Cutaneous Malignant Melanoma
Source: Cells. 2023 Jan 5;12(2):237. doi: 10.3390/cells12020237 (PMC9856487; doi:10.3390/cells12020237)
Supplement: Supplementary file 1 [file cells-12-00237-s001.zip]

Archive with 1 entries (1 files):
- cells-2111175-supplementary.pdf
